# Supplementary material for: Real-world evaluation of MRI fistula volume as a radiological biomarker of disease activity in perianal fistulizing Crohn’s disease
Source: J Crohns Colitis. 2025 Nov 29;19(11):jjaf216. doi: 10.1093/ecco-jcc/jjaf216 (PMC12715302; doi:10.1093/ecco-jcc/jjaf216)
Supplement: jjaf216_Supplementary_Data [file jjaf216_supplementary_data.zip]

Archive with 1 entries (1 files):
- V2 Supplementary material MRI Fistula Volume 29.10.2025.docx
